# Supplementary material for: A pilot study for robot appearance preferences among high-functioning individuals with autism spectrum disorder: Implications for therapeutic use
Source: PLoS One. 2017 Oct 13;12(10):e0186581. doi: 10.1371/journal.pone.0186581 (PMC5640226; doi:10.1371/journal.pone.0186581)
Supplement: S1 File — (XLS) [file pone.0186581.s001.xls]

## Sheet: Sheet1
Case	Age	Sex	android	mascot	mechanical	AQ	IQ
a	14	M	1	2	3	44	104
c	13	M	2	1	3	40	116
d	14	M	1	3	2	26	100
e	12	M	3	1	2	22	99
f	11	M	3	1	2	32	103
g	10	M	3	1	2	21	88
i	14	M	3	2	1	26	108
j	10	M	2	3	1	42	97
m	11	M	1	2	3	30	112
n	10	M	3	1	2	21	100
o	11	M	2	3	1	32	96
p	16	M	1	2	3	35	103
q	11	M	3	1	2	23	88
r	13	Ｆ	2	1	3	31	103
s	17	M	3	2	1	30	104
t	14	M	3	1	2	23	97
